# Supplementary material for: Sex hormones correlate with heart rate variability in healthy women and this correlation is conserved in women with well-controlled type 2 diabetes mellitus
Source: PLoS One. 2025 Apr 23;20(4):e0320982. doi: 10.1371/journal.pone.0320982 (PMC12017505; doi:10.1371/journal.pone.0320982)
Supplement: S2 File — (XLSX) [file pone.0320982.s002.xlsx]

## Sheet: Database
ID	T2DM_Yes_No	Postmeno_Yes_No	Menstrual_phase	Control_post_yes_no	T2DM_Pre_Yes_No	T2DM_Post_Yes_No	Age	Systolic_BP	Diastolic_BP	Height	Weight	BMI	HeartRate	Waist	Fat%	Muscle%	kcal/day	Visceralfat	HDL	LogHDL	LDL	TotalCholesterol	TGL	LogTGL	UricAcid	Creatinine	Glucose	BUN	Estradiol	LogEstradiol	Progesterone	LogProgesterone	Testosterone	LH	LogLH	FSH	LogFSH	MeanNNc	SDNNc	LogSDNNc	RMSSDc	LogRMSSDc	pNN20c	PLFc	LogPLFc	PHFc	LogPHFc	LFNormc	HFNormc
dmpos1	1	1	0	0	0	1	54	119	72	1.6	62.9	24.5703	72						54.5	1.7364	146.5	231	121	2.08279		0.75	83	19	13.01	1.11428	0.26	-0.585027	0.16	31.02	1.49164	61.28	1.78732	1.1171	0.0307855	-1.51165	28.8994	1.46089	24.7191	0.000185868	-3.7308	0.00021533	-3.6669	46.3283	53.6717
dmpos2	1	1	0	0	0	1	68	114	68	1.56	65.9	27.0792	72						45.1	1.65418	85.1	149	107	2.02938		0.65	98	10	19.04	1.27967	0.3	-0.522879	0.16	17.85	1.25164	69.16	1.83985	0.920591	0.0419576	-1.37719	17.1169	1.23342	14.8148	0.000262709	-3.58052	7.19308e-05	-4.14309	78.505	21.495
dmpos3	1	1	0	0	0	1	55	100	60	1.5	53.3	23.6889	59						43.8	1.64147	125.3	188	88	1.94448		0.8	104	23			0.31	-0.508638	0.35	58.5	1.76716	28.18	1.44994	1.10422	0.0536217	-1.27066	46.2102	1.66474	28.0443	0.000476331	-3.32209	0.000487787	-3.31177	49.4059	50.5941
dmpos4	1	1	0	0	0	1	53	118	66	1.54	59.5	25.0885	70						68.4	1.83506	118	204	143	2.15534	6.1	0.63	105	12			0.17	-0.769551	0.43	46.69	1.66922	31.16	1.4936	0.843256	0.0280143	-1.55262	17.086	1.23264	9.88701	0.00017633	-3.75367	4.83475e-05	-4.31563	78.4813	21.5187
dmpos5	1	1	0	0	0	1	57	105	72	1.5	62.5	27.7778	75	90	43.7	23	1260	10	63.6	1.80346	104.4	174	111	2.04532	3.1	0.69	102	15	7.48	0.873902	0.76	-0.119186	0.41	52.38	1.71917	18.09	1.25744	0.770328	0.0559584	-1.25213	17.7882	1.25013	13.3676	0.000349463	-3.4566	7.06268e-05	-4.15103	83.1877	16.8123
dmpos6	1	1	0	0	0	1	55	115	66	1.48	47.6	21.7312	85						53.3	1.72673	98.7	174	114	2.0569		0.55	165	15			0.19	-0.721246	0.28	89.43	1.95148	39.95	1.60152	0.832567	0.0398223	-1.39987	29.8102	1.47436	29.805	0.000255649	-3.59236	0.000411009	-3.38615	38.3479	61.6521
dmpos7	1	1	0	0	0	1	57	153	71	1.54	58	24.4561	73						53	1.72428	84	155	117	2.06819		0.52	94		7.89	0.897077	0.99	-0.00436481	0.31	69.65	1.84292	31.87	1.50338	0.824374	0.019796	-1.70342	14.3702	1.15746	7.98898	7.97707e-05	-4.09816	8.74819e-05	-4.05808	47.6947	52.3053
dmpos8	1	1	0	0	0	1	57	125	80	1.49	64.4	29.0077	64						52	1.716	148	218	118	2.07188		0.75	95		17.65	1.24674	0.1	-1	0.26	63.95	1.80584	20.85	1.31911	1.19092	0.0812247	-1.09031	54.6764	1.7378	35.4582	0.0017892	-2.74734	0.000694047	-3.15861	72.0509	27.9491
dmpos9	1	1	0	0	0	1	51	97	72	1.452	46.8	22.1979	64	69	34.8	24.3	1099	6	62.7	1.79727	87.5	155	92	1.96379	5.7	0.84	109	11	3.65	0.562293	0.45	-0.346787	0.26	92.63	1.96675	49.16	1.69161	0.888189	0.0419395	-1.37738	30.0946	1.47849	24.3323	0.00033772	-3.47144	0.00018412	-3.7349	64.7171	35.2829
dmpos10	1	1	0	0	0	1	59	135	78	1.45	59.7	28.3948	60	86	43.4	23.4	1210	10	31.6	1.49969	110	159	171	2.233	4	0.52	101	11	6.09	0.784617	0.24	-0.619789	0.56	21.16	1.32552	61.38	1.78803	1.0885	0.0269289	-1.56978	16.3071	1.21238	14.5985	7.31863e-05	-4.13557	3.40291e-05	-4.46815	68.261	31.739
dmpos11	1	1	0	0	0	1	55	135	75	1.62	61.6	23.472	55	88	37.3	24.8	1321	7	43.9	1.64246	55.2	115	106	2.02531	2.5	0.51	85	7	3.83	0.583199	0.14	-0.853872	0.14	35.5	1.55023	69.94	1.84473	1.01704	0.0264538	-1.57751	17.6064	1.24567	15.3061	0.000119294	-3.92338	9.20251e-05	-4.03609	56.452	43.548
dmpos12	1	1	0	0	0	1	55	112	70	1.52	61.2	26.4889	69	92	43.2	22.6	1256	8	66.4	1.82217	99.6	171	109	2.03743	5.3	0.59	96	19	7.86	0.895423	0.1	-1	0.1	9.58	0.981366	30.92	1.49024	0.909188	0.0134013	-1.87285	14.2935	1.15514	12.766	3.779e-05	-4.42262	5.02495e-05	-4.29887	42.9239	57.0761
dmpos13	1	1	0	0	0	1	50	136	85	1.51	61.2	26.8409	65	89	41.7	24.1	1251	8	56.4	1.75128	133.8	192	131	2.11727	6.9	0.57	78	14	5.69	0.755112	0.38	-0.420216	0.27	37.8	1.57749	50.45	1.70286	0.936494	0.04675	-1.33022	24.1128	1.38225	23.8245	0.000200463	-3.69796	0.000198678	-3.70185	50.2236	49.7764
dmpos14	1	1	0	0	0	1	53	116	76	1.61	67.7	26.1178	67	87	40.2	24.9	1370	8	44.3	1.6464	91.8	143	140	2.14613	4.5	0.75	89	14	5.95	0.774517	0.12	-0.920819	0.17	24.47	1.38863	54.02	1.73255	0.96355	0.0256095	-1.5916	15.6164	1.19358	15.4839	0.000232055	-3.63441	6.45059e-05	-4.1904	78.2487	21.7513
dmpos15	1	1	0	0	0	1	57	145	81	1.52	67.7	29.3023	64	93	45.8	22.4	1319	11	48.9	1.68931	149	192	123	2.08991	3.5	0.47	108	10	8.66	0.937518	0.18	-0.744727	0.16	16.47	1.21669	29.21	1.46553	1.03116	0.0468071	-1.32969	29.4004	1.46835	31.0345	0.000564907	-3.24802	0.000103997	-3.98298	84.4526	15.5474
dmpos16	1	1	0	0	0	1	56	124	81	1.62	67.7	25.7964	77	88	38.9	25.6	1378	8	53.6	1.72916	175.9	238	188	2.27416	6.6	0.96	100	23	5.45	0.736397	0.29	-0.537602	0.1	17.15	1.23426	39.66	1.59835	0.785953	0.0230086	-1.63811	14.7812	1.16971	13.4211	5.69575e-05	-4.24445	5.1902e-05	-4.28482	52.322	47.678
dmpos17	1	1	0	0	0	1	58	156	107	1.7	85.7	29.654	84		44.8	23.7	1695	10	50.4	1.70243	108.2	175	295	2.46982	5.6	0.59	104	8	2.25	0.352183	0.21	-0.677781	0.01	9.03	0.955688	27.6	1.44091	0.851375	0.020889	-1.68008	10.9908	1.04103	4.2735	0.000127434	-3.89472	3.0989e-05	-4.50879	80.439	19.561
dmpos18	1	1	0	0	0	1	56	132	86	1.53	66.6	28.4506	72	90	44.6	22.9	1314	10	38.5	1.58546	115.6	168	215	2.33244	3.6	0.63	98	20	8.57	0.932981	0.16	-0.79588	0.34	12.32	1.09061	38.15	1.58149	0.783843	0.0157419	-1.80294	12.3237	1.09074	4.71204	6.3964e-05	-4.19406	3.12458e-05	-4.50521	67.1821	32.8179
dmpos19	1	1	0	0	0	1	54	123	70	1.64	63.9	23.7582	62	80	36.1	26.3	1349	7	38.6	1.58659	55.2	111	60	1.77815	3.4	0.45	84	11	5.42	0.733999	0.77	-0.113509	0.28	16.56	1.21906	60.84	1.78419	1.09601	0.0628233	-1.20188	40.6426	1.60898	33.8235	0.000409704	-3.38753	0.000417787	-3.37905	49.5116	50.4884
dmpos20	1	1	0	0	0	1	49	99	60	1.51	54	23.6832	67	74	35.1	26.7	1184	6	34.8	1.54158	70.1	117	167	2.22272	2.8	0.3	85	13	5.42	0.733999	0.24	-0.619789	0.28	16.56	1.21906	60.84	1.78419	0.906163	0.0220437	-1.65672	20.8789	1.31971	19.3939	0.000149566	-3.82517	0.000100221	-3.99904	59.8774	40.1226
dmpos21	1	1	0	0	0	1	52	123	78	1.59	79.8	31.5652	57	103	42.5	25.8	1501	10	42.7	1.63043	51	102	85	1.92942	4.5	0.54	95	11	13.06	1.11594	0.86	-0.0655015	0.35	18.37	1.26411	23.68	1.37438	0.975609	0.0501244	-1.29995	65.4414	1.81585	38.3333	0.000371524	-3.43001	0.000591228	-3.22824	38.5898	61.4102
dmpos22	1	1	0	0	0	1	47			1.58	79.1	31.6856		100	46.1	23.5	1467	10	38.1	1.58092	108.4	167	307	2.48714	3.9	0.74	136	16	9.08	0.958086	0.7	-0.154902	0.14	12.48	1.09621	46.27	1.6653	1.08549	0.0434775	-1.36174	36.8344	1.56625	34.5455	0.000462044	-3.33532	0.000262206	-3.58136	63.7962	36.2038
dmpre1_1	1	0	1	0	1	0	44	112	78	1.6	72.3	28.2422	65						39.2	1.59329	71.1	124	108	2.03342	4	0.74	98	12			0.44	-0.356547	0.54	2.78	0.444045	1.62	0.209515	0.768954	0.0299832	-1.52312	18.6892	1.27159	16.7095	0.000159906	-3.79613	0.000104555	-3.98066	60.465	39.535
dmpre1_2	1	0	2	0	1	0	44	112	78	1.6	72.3	28.2422	65						36.4	1.5611	112.9	164	111	2.04532	4.9	0.81	107	14			3.17	0.501059	0.58	2.18	0.338456	3.12	0.494155	0.875032	0.0584217	-1.23343	41.356	1.61654	37.1345	0.00151644	-2.81917	0.0005448	-3.26376	73.5694	26.4306
dmpre1_3	1	0	3	0	1	0	44	112	78	1.6	72.3	28.2422	65						38.5	1.58546	126	175	103	2.01284		0.74	108	11			0.56	-0.251812	0.53	2.61	0.416641	2.53	0.403121	0.943296	0.0518022	-1.28565	35.0531	1.54473	35.0158	0.000865167	-3.0629	0.000298563	-3.52496	74.3443	25.6557
dmpre1_4	1	0	4	0	1	0	44	112	78	1.6	72.3	28.2422	65						38.0333	1.58016	103.333	154.333	107.333	2.03073	4.45	0.763333	104.333	12.3333			1.39	0.143015	0.55	2.52333	0.401975	2.42333	0.384413	0.862427	0.0467357	-1.33035	31.6994	1.50105	29.6199	0.000847172	-3.07203	0.000315972	-3.50035	69.4596	30.5404
dmpre2_1	1	0	1	0	1	0	46	120	73	1.62	68.5	26.1012	73	88	35.2	28.5	1393	7	43.8	1.64147	57	124	82	1.91381	3.8	0.62	101	7	94.82	1.9769	1.17	0.0681859	0.31	24.95	1.39707	17.15	1.23426	0.83008	0.0516606	-1.28684	36.2109	1.55884	21.3889	0.000915672	-3.03826	0.000358539	-3.44546	71.8619	28.1381
dmpre2_2	1	0	2	0	1	0	46	120	73	1.62	68.5	26.1012	73	88	35.2	28.5	1393	7	38.5	1.58546	72.8	117	76	1.88081	3.9	0.56	100	8	95.57	1.98032	8.5	0.929419	0.19	3.47	0.540329	3.37	0.52763	0.858464	0.127837	-0.893344	30.7231	1.48746	22.9885	0.000979342	-3.00907	0.00047446	-3.3238	67.3642	32.6358
dmpre2_3	1	0	3	0	1	0	46	120	73	1.62	68.5	26.1012	73	88	35.2	28.5	1393	7	44.2	1.64542	84.9	137	105	2.02119	4.5	0.73	134	10	27.85	1.44483	0.15	-0.823909	0.12	4.92	0.691965	16.2	1.20952	1.02405	0.0698177	-1.15603	50.1745	1.70048	29.1096	0.00259799	-2.58536	0.000633009	-3.19859	80.4083	19.5917
dmpre2_4	1	0	4	0	1	0	46	120	73	1.62	68.5	26.1012	73	88	35.2	28.5	1393	7	42.1667	1.62497	71.5667	126	87.6667	1.94283	4.06667	0.636667	111.667	8.33333	72.7467	1.86181	3.27333	0.51499	0.206667	11.1133	1.04584	12.24	1.08778	0.9042	0.0831051	-1.08037	39.0362	1.59147	24.4957	0.00149767	-2.82458	0.000488669	-3.31098	73.2114	26.7886
dmpre3_1	1	0	1	0	1	0	42	101	67	1.6	65.3	25.5078	72	78	40.2	24.6	1335	7	57.5	1.75967	84.8	157	105	2.02119	6	0.75	78	10	75.92	1.88036	0.43	-0.366532	0.49	2.12	0.326336	4.53	0.656098	0.826766	0.0396702	-1.40154	27.6561	1.44179	27.9006	0.000360831	-3.4427	0.000182057	-3.73979	66.4651	33.5349
dmpre3_2	1	0	2	0	1	0	42	101	67	1.6	65.3	25.5078	72	78	40.2	24.6	1335	7	61.1	1.78604	118	175	65	1.81291	6.3	0.79	70	15	122.33	2.08753	0.89	-0.05061	0.37	10.73	1.0306	10.32	1.01368	0.724792	0.0355706	-1.44891	23.0557	1.36278	20.0969	0.000213699	-3.6702	0.000238444	-3.62261	47.2636	52.7364
dmpre3_3	1	0	3	0	1	0	42	101	67	1.6	65.3	25.5078	72	78	40.2	24.6	1335	7	18.1	1.25768	49.6	83	53	1.72428	2.9	0.28	67	7	31.59	1.49955	0.81	-0.091515	0.32	4.46	0.649335	14.85	1.17173	0.781344	0.038012	-1.42008	21.887	1.34019	24.0209	0.000164674	-3.78337	0.000159118	-3.79828	50.858	49.142
dmpre3_4	1	0	4	0	1	0	42	101	67	1.6	65.3	25.5078	72	78	40.2	24.6	1335	7	45.5667	1.65865	84.1333	138.333	74.3333	1.87118	5.06667	0.606667	71.6667	10.6667	76.6133	1.8843	0.71	-0.148742	0.393333	5.77	0.761176	9.9	0.995635	0.777634	0.0377509	-1.42307	24.1996	1.38381	24.0061	0.000246401	-3.60836	0.000193206	-3.71398	54.8622	45.1378
dmpre4_1	1	0	1	0	1	0	36	118	79	1.6	70.6	27.5781	68	80	40.9	25.6	1389	7	39.9	1.60097	122.9	161	138	2.13988	3	0.62	137	10	36.02	1.55654	2.67	0.426511	0.48	4.64	0.666518	7.37	0.867467	0.791884	0.0580081	-1.23651	22.5318	1.3528	20.6349	0.00237863	-2.62367	6.41311e-05	-4.19293	97.3746	2.62536
dmpre4_2	1	0	2	0	1	0	36	118	79	1.6	70.6	27.5781	68	80	40.9	25.6	1389	7	42.1	1.62428	131.9	176	145	2.16137	3.8	0.69	113	16	43.6	1.63949	8.46	0.92737	0.57	2.8	0.447158	3.89	0.58995	0.763206	0.0292578	-1.53376	12.4589	1.09548	8.16327	0.000238812	-3.62194	8.03357e-05	-4.09509	74.828	25.172
dmpre4_3	1	0	3	0	1	0	36	118	79	1.6	70.6	27.5781	68	80	40.9	25.6	1389	7	38.7	1.58771	111.5	162	179	2.25285	3.7	0.61	126	12	18.54	1.26811	0.4	-0.39794	0.53	4.19	0.622214	13.66	1.13545	0.931168	0.0626449	-1.20311	30.2299	1.48044	27.7259	0.0030771	-2.51186	0.000114189	-3.94238	96.4219	3.57814
dmpre4_4	1	0	4	0	1	0	36	118	79	1.6	70.6	27.5781	68	80	40.9	25.6	1389	7	40.2333	1.60459	122.1	166.333	154	2.18752	3.5	0.64	125.333	12.6667	32.72	1.51481	3.84333	0.584708	0.526667	3.87667	0.588458	8.30667	0.919427	0.828753	0.0499703	-1.30129	21.7402	1.33726	18.8413	0.00189818	-2.72166	8.62186e-05	-4.0644	89.5415	10.4585
dmpre5_1	1	0	1	0	1	0	42	135	89	1.68	72.2	25.5811	60	82	41.4	24	1442	7	42.3	1.62634	111	170	165	2.21748	2.5	0.46	91	9	105.11	2.02164	6.64	0.822168	0.13	2.79	0.445604	6.07	0.783189	0.950544	0.0350464	-1.45536	34.2473	1.53463	34.2857	0.00029056	-3.53676	0.000295161	-3.52994	49.6072	50.3928
dmpre5_2	1	0	2	0	1	0	42	135	89	1.68	72.2	25.5811	60	82	41.4	24	1442	7	43.9	1.64246	132.8	169	71	1.85126	2.8	0.5	148	13	43.19	1.63538	2.09	0.320146	0.22	1.96	0.292256	3.77	0.576341	0.906994	0.0325755	-1.48711	29.3177	1.46713	31.9149	5.98075e-05	-4.22324	0.000205452	-3.68729	22.5468	77.4532
dmpre5_3	1	0	3	0	1	0	42	135	89	1.68	72.2	25.5811	60	82	41.4	24	1442	7	30.2	1.48001	90.3	124			2.2	0.3	87	10	63.12	1.80017	0.35	-0.455932	0.13	2.79	0.445604	6.07	0.783189	1.04403	0.0445685	-1.35097	41.5517	1.61859	39.8601	0.000263763	-3.57879	0.000464617	-3.33291	36.2123	63.7877
dmpre5_4	1	0	4	0	1	0	42	135	89	1.68	72.2	25.5811	60	82	41.4	24	1442	7	38.8	1.58883	111.367	154.333	118	2.07188	2.5	0.42	108.667	10.6667	70.4733	1.84802	3.02667	0.480965	0.16	2.51333	0.40025	5.30333	0.724549	0.967189	0.0373968	-1.42717	35.0389	1.54455	35.3536	0.00020471	-3.68886	0.000321743	-3.49249	36.1221	63.8779
dmpre6_1	1	0	1	0	1	0	34	118	69	1.72	65.5	22.1403	56	77	32.3	28.4	1402	4	55.6	1.74507	102.6	149	37	1.5682	5.1	0.85	97	19	127.33	2.10493	0.72	-0.142668	0.34	7.18	0.856124	6.61	0.820201	1.13871	0.0556179	-1.25479	42.1361	1.62465	35.8779	0.00110022	-2.95852	0.000466409	-3.33123	70.2285	29.7715
dmpre6_2	1	0	2	0	1	0	34	118	69	1.72	65.5	22.1403	56	77	32.3	28.4	1402	4	39.1	1.59218	66.3	107	58	1.76343	3.8	0.65	69	18	145.31	2.1623	14.84	1.17143	0.47	2.75	0.439333	3.17	0.501059	1.12006	0.0530693	-1.27516	50.9632	1.70726	38.9513	0.000739618	-3.13099	0.000535211	-3.27148	58.017	41.983
dmpre6_3	1	0	3	0	1	0	34	118	69	1.72	65.5	22.1403	56	77	32.3	28.4	1402	4	37.4	1.57287	57.8	105	70	1.8451	2.9	0.54	65	12	25.14	1.40037	1.28	0.10721	0.28	2.52	0.401401	4.71	0.673021	0.805667	0.0286286	-1.5432	22.1594	1.34556	21.8329	0.000264301	-3.5779	0.000153481	-3.81395	63.2629	36.7371
dmpre6_4	1	0	4	0	1	0	34	118	69	1.72	65.5	22.1403	56	77	32.3	28.4	1402	4	44.0333	1.64378	75.5667	120.333	55	1.74036	3.93333	0.68	77	16.3333	99.26	1.99677	5.61333	0.749221	0.363333	4.15	0.618048	4.83	0.683947	1.02148	0.0457719	-1.3394	38.4196	1.58455	32.2207	0.00070138	-3.15405	0.000385033	-3.4145	63.8362	36.1638
dmpre7_1	1	0	1	0	1	0	39	110	70	1.53	78.6	33.5768	70	110	50.5	21.7	1460	10	42.9	1.63246	94.2	155	152	2.18184	3.9	0.85	115.1	16.7	259.07	2.41342	0.94	-0.0268721	0.55	32.72	1.51481	11.2	1.04922	0.928994	0.0398878	-1.39916	28.9901	1.46225	29.595	0.000495704	-3.30478	0.000166228	-3.7793	74.8874	25.1126
dmpre7_2	1	0	2	0	1	0	39	110	70	1.53	78.6	33.5768	70	110	50.5	21.7	1460	10	47	1.6721	104	175	144	2.15836					65.91	1.81895	2.96	0.471292	0.14	3.46	0.539076	5.04	0.702431	0.95807	0.0355947	-1.44861	30.4942	1.48422	28.8462	0.00010074	-3.9968	0.000141672	-3.84871	41.5572	58.4428
dmpre7_3	1	0	3	0	1	0	39	110	70	1.53	78.6	33.5768	70	110	50.5	21.7	1460	10	43.3	1.63649	119.9	158	125	2.09691	4.8	0.76	114	20	30.61	1.48586	0.29	-0.537602	0.11	2.41	0.382017	8.56	0.932474	0.909447	0.03461	-1.4608	23.0968	1.36355	25.6098	0.000443035	-3.35356	0.000107387	-3.96905	80.49	19.51
dmpre7_4	1	0	4	0	1	0	39	110	70	1.53	78.6	33.5768	70	110	50.5	21.7	1460	10	44.4	1.64738	106.033	162.667	140.333	2.14716	4.35	0.805	114.55	18.35	118.53	2.07383	1.39667	0.145093	0.266667	12.8633	1.10935	8.26667	0.91733	0.93217	0.0366975	-1.43536	27.527	1.43976	28.017	0.000346493	-3.46031	0.000138429	-3.85877	65.6449	34.3551
spos1	0	1	0	1	0	0	56	141	78	1.55	72	29.9688	60	97	47.7	21.6	1375	11	43.4	1.63749	143.3	199	181	2.25768	4.9	0.57	82	15	8.69	0.93902	0.16	-0.79588	0.12	19.17	1.28262	39.16	1.59284	0.920561	0.0362471	-1.44073	24.8638	1.39557	27.6923	0.000197481	-3.70447	0.000154898	-3.80996	56.0423	43.9577
spos2	0	1	0	1	0	0	50	126	84	1.49	56.4	25.4043	68	81	42.5	22	1196	8	35.8	1.55388	111.3	159	151	2.17898	2.8	0.58	76	13	5.07	0.705008	1.04	0.0170333	0.24	36.38	1.56086	85.05	1.92967	0.805566	0.0294588	-1.53078	16.3812	1.21435	9.67742	0.000431405	-3.36512	0.000101564	-3.99326	80.9437	19.0563
spos3	0	1	0	1	0	0	51	90	60	1.57	80.4	32.618	60						30.2	1.48001	124	170	156	2.19312		0.64	91	14			0.13	-0.886057	0.4	49.08	1.6909	25.54	1.40722	1.00488	0.0723634	-1.14048	45.0779	1.65396	34.6801	0.00174485	-2.75824	0.000505232	-3.29651	77.546	22.454
spos4	0	1	0	1	0	0	49	145	81	1.62	55	20.9572	59	72	31.1	27.2	1256	5	41.1	1.61384	129.2	163	86	1.9345	3.9	0.9	72	9	4.07	0.609594	0.73	-0.136677	0.16	0.25	-0.60206	0.25	-0.60206	0.928018	0.0578894	-1.2374	52.2399	1.718	36.9565	0.000367304	-3.43497	0.000919958	-3.03623	28.5338	71.4662
spos5	0	1	0	1	0	0	57	147	82	1.55	66.7	27.7627	64	90	41.3	25.1	1328	9	61.6	1.78958	116.5	175	77	1.88649	3.2	0.58	80	12	5.92	0.772322	1.1	0.0413927	0.28	21.09	1.32408	63.75	1.80448	0.990906	0.069028	-1.16097	64.3207	1.80835	36.1204	0.00209101	-2.67964	0.000528565	-3.2769	79.8225	20.1775
spos6	0	1	0	1	0	0	50	129	83	1.56	63.4	26.0519	67	84	38.5	26.1	1302	8	22.2	1.34635	75.4	114	106	2.02531	3.3	0.38	55	8	12.86	1.10924	0.56	-0.251812	0.18	22.17	1.34577	45.94	1.66219	0.926459	0.0371683	-1.42983	32.2575	1.50863	29.1022	0.000476275	-3.32214	0.000171917	-3.76468	73.4774	26.5226
spos7	0	1	0	1	0	0	52	166	92	1.69	69.6	24.3689	68	76	33.3	28.9	1444	6	40	1.60206	132.8	168	128	2.10721	4.2	0.72	77	15	10.18	1.00775	0.28	-0.552842	0.31	18.89	1.27623	59.8	1.7767	0.919563	0.0400669	-1.39721	28.1338	1.44923	30.4615	0.000346923	-3.45977	0.000249847	-3.60233	58.1335	41.8665
spos8	0	1	0	1	0	0	56	123	77	1.53	65	27.7671	59	82	44.9	22	1300	10	30.6	1.48572	97.8	125	61	1.78533	3.2	0.52	59	12	6.62	0.820858	0.09	-1.04576	0.06	16.37	1.21405	39.33	1.59472	0.927898	0.0316082	-1.5002	21.7167	1.33679	20.743	0.000195427	-3.70902	0.00015387	-3.81285	55.9487	44.0513
spos10	0	1	0	1	0	0	57	112	86	1.5	55.8	24.8	74	81	35.2	27.4	1203	8	69.1	1.83948	175.3	232	148	2.17026	3.9	0.79	107	8	9.01	0.954725	0.41	-0.387216	0.22	17.28	1.23754	58.93	1.77034	1.0764	0.0350699	-1.45507	30.9326	1.49042	31.295	0.000230218	-3.63786	0.000225495	-3.64686	50.5181	49.4819
spos11	0	1	0	1	0	0	56	129	82	1.54	60.1	25.3415	69	75	39	24.9	1262	8	62.9	1.79865	89	159	66	1.81954	3.7	0.54	67	9	11.34	1.05461	0.38	-0.420216	0.26	28.31	1.45194	57.84	1.76223	0.958224	0.0240952	-1.61807	22.1429	1.34523	25.9615	0.000222387	-3.65289	0.000127622	-3.89408	63.5376	36.4624
spos12	0	1	0	1	0	0	55	102	75	1.62	55.7	21.2239	71	80	34	24	1276	6	54.3	1.7348	136	202	84	1.92428	5.7	0.79	67	16	2.33	0.367356	0.44	-0.356547	0.23	44.05	1.64395	94.66	1.97617	0.905644	0.0222842	-1.652	24.2232	1.38423	13.9394	5.96411e-05	-4.22445	0.000174298	-3.75871	25.4943	74.5057
spos13	0	1	0	1	0	0	54	113	73	1.67	74.5	26.713	50	83	39.6	25.9	1472	8	46.3	1.66558	62	149	71	1.85126	4.5	0.76	85	18	11.74	1.06967	0.54	-0.267606	0.31	46.12	1.66389	127.91	2.1069	1.35823	0.113968	-0.943217	140.188	2.14671	41.3636	0.00183815	-2.73562	0.0029493	-2.53028	38.3951	61.6049
spos14	0	1	0	1	0	0	57	119	81	1.44	52.5	25.3183	59	77	37	25.1	1158	7	47.7	1.67852	97.7	158	108	2.03342	3.4	0.7	82	16	1.16	0.064458	0.15	-0.823909	0.26	25.86	1.41263	58.77	1.76916	1.02641	0.024959	-1.60277	24.2246	1.38426	26.4605	0.000159896	-3.79616	0.000147221	-3.83203	52.0636	47.9364
spos15	0	1	0	1	0	0	52	114	65	1.55	51.6	21.4776	69	84	33.1	25.5	1193	5	37.3	1.57171	138.8	195	178	2.25042	3.4	0.44	67	13	7.09	0.850646	0.21	-0.677781	0.24	41.05	1.61331	76.72	1.88491	0.914195	0.0290061	-1.53751	21.0664	1.32359	22.9358	0.000128849	-3.88992	0.000129153	-3.88889	49.9411	50.0589
spos16	0	1	0	1	0	0	49	116	69	1.63	63.9	24.0506	74	86	36.9	26	1341	6	30.3	1.48144	91.5	157	253	2.40312	2.9	0.36	70	12	6.88	0.837588	0.15	-0.823909	0.01	37.8	1.57749	78.61	1.89548	0.851659	0.0213306	-1.671	18.1189	1.25813	19.943	6.42647e-05	-4.19203	8.6215e-05	-4.06442	42.7066	57.2934
spre1_1	0	0	1	0	0	0	45	91	61	1.67	63.9	22.9123	55	90	39.2	22.6	1374	6	81	1.90849	120.3	218	135	2.13033	4.4	0.64	89	13	27.1	1.43297	0.11	-0.958607	0.2	7.52	0.876218	18.87	1.27577	1.00207	0.044868	-1.34806	34.9058	1.5429	31.2081	0.000489653	-3.31011	0.000261029	-3.58331	65.2278	34.7722
spre1_2	0	0	2	0	0	0	45	91	61	1.67	63.9	22.9123	55	90	39.2	22.6	1374	6	89.4	1.95134	103.8	213	77	1.88649		0.67	95	11			13.86	1.14176	0.56	3.52	0.546543	1.03	0.0128372	1.01289	0.0331435	-1.4796	22.7214	1.35644	20.678	0.000571862	-3.24271	9.33295e-05	-4.02998	85.9695	14.0305
spre1_3	0	0	3	0	0	0	45	91	61	1.67	63.9	22.9123	55	90	39.2	22.6	1374	6	70.4	1.84757	112.8	200	88	1.94448	3.4	0.59	77	11	11.73	1.0693	0.52	-0.283997	0.32	6.33	0.801404	13.2	1.12057	1.03706	0.032396	-1.48951	35.1424	1.54583	38.7543	0.000204521	-3.68926	0.000326451	-3.48618	39.1511	62.4919
spre1_4	0	0	4	0	0	0	45	91	61	1.67	63.9	22.9123	55	90	39.2	22.6	1374	6	80.2667	1.90454	112.3	210.333	100	2	3.9	0.633333	87	11.6667	19.415	1.28814	4.83	0.683947	0.36	5.79	0.762679	11.0333	1.04271	1.01734	0.0368025	-1.43412	30.9232	1.49028	30.2134	0.000422012	-3.37468	0.000226936	-3.6441	63.4494	37.0982
spre2_2	0	0	2	0	0	0	46	135	85	1.7	72	24.9135	65						47.6	1.67761	65.6	180	82	1.91381	4.4	0.86	83	9	58.33	1.76589	0.92	-0.0362122	0.54	15.36	1.18639	10.51	1.0216	0.92663	0.0430416	-1.36611	33.2131	1.52131	28.483	0.00079458	-3.09986	0.000239833	-3.62009	76.8145	23.1854
spre3_1	0	0	1	0	0	0	36	133	85	1.67	72.8	26.1035	68	85	41.2	24.6	1441	6	36.8	1.56585	78.1	126	97	1.98677	3.9	0.73	74	10	131.49	2.11889	1.06	0.0253059	0.66	23.79	1.37639	6.76	0.829947	0.743358	0.042726	-1.36931	21.0528	1.32331	16.4179	0.000862788	-3.0641	0.00018014	-3.74439	82.7275	17.2725
spre3_2	0	0	2	0	0	0	36	133	85	1.67	72.8	26.1035	68	85	41.2	24.6	1441	6	45.8	1.66087	86	137	61	1.78533	4.2	0.87	72	16	60.89	1.78455	3.36	0.526339	0.38	6.88	0.837588	3.97	0.598791	0.959395	0.079302	-1.10072	74.4651	1.87195	38.9068	0.00142278	-2.84686	0.000973435	-3.01169	59.3762	40.6238
spre3_3	0	0	3	0	0	0	36	133	85	1.67	72.8	26.1035	68	85	41.2	24.6	1441	6	51.4	1.71096	77.8	120	62	1.79239	3.4	0.74	80	8	23.3	1.36736	0.43	-0.366532	0.38	5.52	0.741939	5.67	0.753583	1.05432	0.0734256	-1.13415	68.5071	1.83574	39.2982	0.000574015	-3.24108	0.0017679	-2.75254	24.6194	75.825
spre3_4	0	0	4	0	0	0	36	133	85	1.67	72.8	26.1035	68	85	41.2	24.6	1441	6	44.6667	1.64998	80.6333	127.667	73.3333	1.8653	3.83333	0.78	75.3333	11.3333	71.8933	1.85669	1.61667	0.20862	0.473333	12.0633	1.08147	5.46667	0.737723	0.919026	0.0651512	-1.18608	54.675	1.73779	31.541	0.000953196	-3.02082	0.000973826	-3.01152	55.5744	44.5738
spre4_1	0	0	1	0	0	0	44	117	71	1.73	61.9	20.6823	73	78	28.8	29.4	1378	4	50.3	1.70157	93.5	160	78	1.89209	3.7	0.88	87	11	127.23	2.10459	0.21	-0.677781	0.4	5.64	0.751279	6.88	0.837588	0.81644	0.0288684	-1.53958	32.3939	1.51046	20.765	0.000198989	-3.70117	0.000166702	-3.77806	55.9519	46.8734
spre4_2	0	0	2	0	0	0	44	117	71	1.73	61.9	20.6823	73	78	28.8	29.4	1378	4											117.16	2.06878	6.57	0.817565	0.24	4.61	0.663701	4.76	0.677607	0.755139	0.0290738	-1.5365	21.3057	1.3285	11.8687	0.00047676	-3.3217	8.38986e-05	-4.07625	90.9403	16.0034
spre4_3	0	0	3	0	0	0	44	117	71	1.73	61.9	20.6823	73	78	28.8	29.4	1378	4	47.3	1.67486	76.8	141	126	2.10037	2.9	0.64	74	7	46.26	1.66521	3.51	0.545307	0.28	2.54	0.404834	5.88	0.769377	0.747162	0.0355368	-1.44932	22.0276	1.34297	13.5338	0.000569656	-3.24439	9.20419e-05	-4.03601	86.09	13.91
spre4_4	0	0	4	0	0	0	44	117	71	1.73	61.9	20.6823	73	78	28.8	29.4	1378	4	48.8	1.68842	85.15	150.5	102	2.0086	3.3	0.76	80.5	9	96.8833	1.98625	3.43	0.535294	0.306667	4.26333	0.629749	5.84	0.766413	0.772914	0.0311596	-1.50641	25.2424	1.40213	15.3892	0.000415135	-3.38181	0.000114214	-3.94228	77.6607	25.5956
spre5_1	0	0	1	0	0	0	41	128	81	1.52	51.2	22.1607	71	70	35	24.6	1172	5	42.8	1.63144	71.6	133	53	1.72428	3.3	0.67	79	11	40.16	1.60379	2.03	0.307496	0.37	7.84	0.894316	15.93	1.20222	0.837419	0.0437277	-1.35924	28.4234	1.45368	26.3305	0.000839115	-3.07618	0.000294988	-3.5302	73.9893	26.0107
spre5_2	0	0	2	0	0	0	41	128	81	1.52	51.2	22.1607	71	70	35	24.6	1172	5	43	1.63347	71.3	127	52	1.716	3.4	0.72	82	15	110.68	2.04407	16.82	1.22583	0.35	4.13	0.61595	2.79	0.445604	0.813734	0.0381112	-1.41895	24.0217	1.3806	20.6522	0.000358793	-3.44516	0.000175636	-3.75539	67.1358	32.8642
spre5_3	0	0	3	0	0	0	41	128	81	1.52	51.2	22.1607	71	70	35	24.6	1172	5	38.7	1.58771	66	119	64	1.80618	3.7	0.68	82	18	28.52	1.45515	0.48	-0.318759	0.31	3.78	0.577492	11.95	1.07737	0.920994	0.0458196	-1.33895	37.2759	1.57143	41.8462	0.000350467	-3.45535	0.000511877	-3.29083	40.6412	59.3588
spre5_4	0	0	4	0	0	0	41	128	81	1.52	51.2	22.1607	71	70	35	24.6	1172	5	41.5	1.61805	69.6333	126.333	56.3333	1.75077	3.46667	0.69	81	14.6667	59.7867	1.7766	6.44333	0.809111	0.343333	5.25	0.720159	10.2233	1.00959	0.857382	0.0425528	-1.37107	29.907	1.47577	29.6096	0.000516125	-3.28725	0.0003275	-3.48479	60.5888	39.4112
spre6_1	0	0	1	0	0	0	56	112	74	1.63	73.5	27.6638	63	91	44.2	23.1	1429	9	80.7	1.90687	182.9	259	199	2.29885	4.9	0.66	98	16	20	1.30103	0.16	-0.79588	0.47	14.72	1.16791	45.22	1.65533	0.894619	0.0368749	-1.43327	11.8054	1.07208	7.16418	0.000193036	-3.71436	3.88635e-05	-4.41046	83.2412	16.7588
spre6_2	0	0	2	0	0	0	56	112	74	1.63	73.5	27.6638	63	91	44.2	23.1	1429	9	54.7	1.73799	139	206	126	2.10037	4.7	0.54	81	11	6.9	0.838849	0.5	-0.30103	0.22	9.53	0.979093	44.62	1.64953	1.03448	0.0438395	-1.35813	22.006	1.34254	20.7612	0.000181828	-3.74034	0.000142209	-3.84707	56.1134	43.8866
spre6_3	0	0	3	0	0	0	56	112	74	1.63	73.5	27.6638	63	91	44.2	23.1	1429	9	75.1	1.87564	107.6	185	88	1.94448	4.7	0.7	91	11	9.46	0.975891	0.25	-0.60206	0.37	3.4	0.531479	10.6	1.02531	0.843065	0.0215339	-1.66688	10.1603	1.00691	2.54237	9.41739e-05	-4.02607	3.09909e-05	-4.50877	75.2399	24.7601
spre6_4	0	0	4	0	0	0	56	112	74	1.63	73.5	27.6638	63	91	44.2	23.1	1429	9	70.1667	1.84613	143.167	216.667	137.667	2.13883	4.76667	0.633333	90	12.6667	12.12	1.0835	0.303333	-0.51808	0.353333	9.21667	0.964574	33.48	1.52479	0.924056	0.0340828	-1.46747	14.6572	1.16605	10.1559	0.000156346	-3.80591	7.06878e-05	-4.15066	71.5315	28.4685
spre7_1	0	0	1	0	0	0	48	122	69	1.47	47	21.7502	60	75	31.5	24.7	1104	5	37.6	1.57519	107.2	156	93	1.96848	3.7	0.62	62	8	59.74	1.77627	4.11	0.613842	0.19	8.83	0.945961	8.51	0.92993	0.90518	0.0429781	-1.36675	37.366	1.57248	29.697	0.000297828	-3.52604	0.000541781	-3.26618	35.4722	64.5278
spre7_2	0	0	2	0	0	0	48	122	69	1.47	47	21.7502	60	75	31.5	24.7	1104	5	26.7	1.42651	73.1	136	80	1.90309	3.7	0.64	61	13	91.28	1.96038	6.49	0.812245	0.28	3.59	0.555094	3.84	0.584331	0.886255	0.0277334	-1.557	29.402	1.46838	25.816	0.000110045	-3.95843	0.00031502	-3.50166	25.889	74.111
spre7_3	0	0	3	0	0	0	48	122	69	1.47	47	21.7502	60	75	31.5	24.7	1104	5	43.9	1.64246	133.9	190	142	2.15229	5	0.48	86	11	17.11	1.23325	0.79	-0.102373		6.57	0.817565	18.62	1.26998	0.955686	0.0520255	-1.28378	45.7859	1.66073	30.3514	0.000283623	-3.54726	0.000559917	-3.25188	33.6229	66.3771
spre7_4	0	0	4	0	0	0	48	122	69	1.47	47	21.7502	60	75	31.5	24.7	1104	5	36.0667	1.55711	104.733	160.667	105	2.02119	4.13333	0.58	69.6667	10.6667	56.0433	1.74852	3.79667	0.579402	0.235	6.33	0.801404	10.3233	1.01382	0.915707	0.0409123	-1.38815	37.5179	1.57424	28.6215	0.000230499	-3.63733	0.000472239	-3.32584	31.6614	68.3386
spre8_1	0	0	1	0	0	0	31	109	68	1.58	56.2	22.5124	68	72	35.9	25	1243	5	32.4	1.51055	90.6	128	78	1.89209	4.2	0.68	78	13	37.65	1.57576	1.47	0.167317	0.51	10.87	1.03623	15.73	1.19673	1.06652	0.0467599	-1.33013	41.211	1.61501	33.5714	0.000461456	-3.33587	0.000198201	-3.70289	69.9539	30.0461
spre8_2	0	0	2	0	0	0	31	109	68	1.58	56.2	22.5124	68	72	35.9	25	1243	5	38.8	1.58883	91.8	127	57	1.75587	4.9	0.76	85	12	49.71	1.69644	3.22	0.507856	0.38	5.29	0.723456	5.11	0.708421	1.11306	0.0524722	-1.28007	57.6049	1.76046	39.9254	0.000603408	-3.21939	0.000466986	-3.3307	56.3726	43.6274
spre8_3	0	0	3	0	0	0	31	109	68	1.58	56.2	22.5124	68	72	35.9	25	1243	5	34.6	1.53908	101.8	134	69	1.83885	6.3	0.71	67	15	28.86	1.4603	0.84	-0.0757207	0.31	4.55	0.658011	5.86	0.767898	1.1383	0.0507629	-1.29445	57.4772	1.7595	39.313	0.00055927	-3.25238	0.000629068	-3.2013	47.0632	52.9368
spre8_4	0	0	4	0	0	0	31	109	68	1.58	56.2	22.5124	68	72	35.9	25	1243	5	35.2667	1.54736	94.7333	129.667	68	1.83251	5.13333	0.716667	76.6667	13.3333	38.74	1.58816	1.84333	0.265604	0.4	6.90333	0.839059	8.9	0.94939	1.10596	0.0499983	-1.30104	52.0977	1.71682	37.6033	0.000541378	-3.2665	0.000431418	-3.3651	57.7966	42.2034
spre9_1	0	0	1	0	0	0	36	117	80	1.62	55.3	21.0715	66	70	31	27.8	1250	4	68.5	1.83569	95.1	170	110	2.04139	3.6	0.63	81	9	237.81	2.37623	0.39	-0.408935	0.33	31.56	1.49914	7.9	0.897627	0.815967	0.040652	-1.39092	40.0251	1.60233	38.2514	0.00045435	-3.34261	0.000422377	-3.3743	51.8234	48.1766
spre10_1	0	0	1	0	0	0	45	105	68	1.69	68.7	24.0538	78	76	40.6	23.3	1414	7	32.9	1.5172	49.7	93	79	1.89763	5.1	0.77	81	14	124.63	2.09562	6.44	0.808886	0.26	8.91	0.949878	4.29	0.632457	0.78695	0.0223708	-1.65032	13.2744	1.12302	5.78947	0.000114999	-3.9393	6.276e-05	-4.20232	64.6939	35.3061
spre10_2	0	0	2	0	0	0	45	105	68	1.69	68.7	24.0538	78	76	40.6	23.3	1414	7	59.7	1.77597	54	117	125	2.09691	5.4	1.28	91	18	70.03	1.84528	8.08	0.907411	0.49	5.62	0.749736	5.69	0.755112	0.868902	0.0418696	-1.3781	22.5638	1.35341	19.7101	0.000938334	-3.02764	0.000134186	-3.87229	90.2586	12.9073
spre10_3	0	0	3	0	0	0	45	105	68	1.69	68.7	24.0538	78	76	40.6	23.3	1414	7	43.2	1.63548	42.7	94	81	1.90849	5.3	0.84	85	13	40.09	1.60304	0.43	-0.366532	0.3	6.74	0.82866	12.35	1.09167	0.911434	0.0352764	-1.45252	16.8981	1.22784	14.0244	0.000540274	-3.26739	8.21821e-05	-4.08522	86.7971	13.2029
spre10_4	0	0	4	0	0	0	45	105	68	1.69	68.7	24.0538	78	76	40.6	23.3	1414	7	45.2667	1.65578	48.8	101.333	95	1.97772	5.26667	0.963333	85.6667	15	78.25	1.89348	4.98333	0.69752	0.35	7.09	0.850646	7.44333	0.871767	0.855762	0.0331723	-1.47922	17.5788	1.24499	13.1747	0.000531203	-3.27474	9.30425e-05	-4.03132	80.5832	20.4721
spre11_1	0	0	1	0	0	0	33	125	86	1.61	59.6	22.9929	51	79	35.2	26.4	1288	5	33.4	1.52375	54.4	117	60	1.77815	3.2	0.44	60	9	142.55	2.15397	11.35	1.055	0.56	4.13	0.61595	2.72	0.434569	1.10397	0.0886453	-1.05234	97.9119	1.99084	39.2593	0.000900869	-3.04534	0.00218777	-2.66	29.1672	70.8328
spre11_2	0	0	2	0	0	0	33	125	86	1.61	59.6	22.9929	51	79	35.2	26.4	1288	5	53.5	1.72835	92.2	142	69	1.83885	3.7	0.7	75	12	101.02	2.00441	4.83	0.683947	0.42	1.4	0.146128	1.25	0.09691	1.06978	0.0893025	-1.04914	91.2582	1.96027	41.0714	0.00183196	-2.73708	0.00156032	-2.80679	54.0038	45.9962
spre11_3	0	0	3	0	0	0	33	125	86	1.61	59.6	22.9929	51	79	35.2	26.4	1288	5	52	1.716	116.1	187	87	1.93952	4.3	0.74	72	13	47.01	1.67219	0.43	-0.366532	0.51	3.49	0.542825	7.46	0.872739	1.00131	0.0775442	-1.11045	71.5594	1.85467	42.4749	0.0011846	-2.92643	0.0012898	-2.88948	47.8743	52.1257
spre11_4	0	0	4	0	0	0	33	125	86	1.61	59.6	22.9929	51	79	35.2	26.4	1288	5	46.3	1.66558	87.5667	148.667	72	1.85733	3.73333	0.626667	69	11.3333	96.86	1.98614	5.53667	0.743248	0.496667	3.00667	0.478085	3.81	0.580925	1.05835	0.085164	-1.06974	86.9098	1.93907	40.9352	0.00130581	-2.88412	0.0016793	-2.77487	43.6817	56.3183
spre12_1	0	0	1	0	0	0	35	112	71	1.61	54.5	21.0254	49	66	23.5	33.2	1252	4	66.4	1.82217	93.8	176	67	1.82607	4.7	0.72	81	10	271.13	2.43318	1.21	0.0827854	0.37	34.89	1.5427	13.21	1.1209	1.20987	0.172012	-0.764442	208.933	2.32001	46.4135	0.00634944	-2.19726	0.0054343	-2.26486	53.8831	46.1169
spre12_2	0	0	2	0	0	0	35	112	71	1.61	54.5	21.0254	49	66	23.5	33.2	1252	4	40.1	1.60314	58.4	114	54	1.73239	3.7	0.54	56	12	131.3	2.11826	13.8	1.13988	0.35	0.49	-0.309804	1.38	0.139879	0.994711	0.0623166	-1.2054	77.0126	1.88656	43.4783	0.000765833	-3.11587	0.000992161	-3.00342	43.5629	56.4371
spre12_3	0	0	3	0	0	0	35	112	71	1.61	54.5	21.0254	49	66	23.5	33.2	1252	4	58.9	1.77012	99.1	166	79	1.89763	4.2	0.74	74	14	14.93	1.17406	1.34	0.127105	0.36	3.69	0.567026	7.65	0.883661	1.27694	0.0601334	-1.22088	93.595	1.97125	43.1624	0.000644575	-3.19073	0.000765879	-3.11584	45.6998	54.3002
spre12_4	0	0	4	0	0	0	35	112	71	1.61	54.5	21.0254	49	66	23.5	33.2	1252	4	55.1333	1.74141	83.7667	152	66.6667	1.82391	4.2	0.666667	70.3333	12	139.12	2.14339	5.45	0.736397	0.36	13.0233	1.11472	7.41333	0.870014	1.16051	0.0981539	-1.00809	126.514	2.10214	44.3514	0.00258662	-2.58727	0.00239745	-2.62025	47.7153	52.2847
spre13_1	0	0	1	0	0	0	33	126	81	1.58	56.4	22.5925	61	77	34.5	26.3	1243	5	34.7	1.54033	75.1	128	57	1.75587	3	0.34	48	10	31.53	1.49872	0.27	-0.568636	0.62	4.98	0.697229	8.3	0.919078	1.13352	0.11889	-0.924855	98.7352	1.99447	39.6947	0.0035993	-2.44378	0.00230514	-2.6373	60.9592	39.0408
spre13_2	0	0	2	0	0	0	33	126	81	1.58	56.4	22.5925	61	77	34.5	26.3	1243	5	64	1.80618	110.3	176	61	1.78533	3.8	0.64	70	10	128.3	2.10823	5.76	0.760422	0.49	2.52	0.401401	2.41	0.382017	0.997741	0.0585696	-1.23233	51.2994	1.71011	33	0.000912851	-3.0396	0.000673091	-3.17193	57.5589	42.4411
spre13_3	0	0	3	0	0	0	33	126	81	1.58	56.4	22.5925	61	77	34.5	26.3	1243	5	33.8	1.52892	58.1	112	53	1.72428	2.6	0.39	62	12	30.87	1.48954	0.89	-0.05061	0.52	2.53	0.403121	5.5	0.740363	1.03071	0.06983	-1.15596	64.2542	1.8079	35.1724	0.000914934	-3.03861	0.00123802	-2.90727	42.4967	57.5033
spre13_4	0	0	4	0	0	0	33	126	81	1.58	56.4	22.5925	61	77	34.5	26.3	1243	5	44.1667	1.64509	81.1667	138.667	57	1.75587	3.13333	0.456667	60	10.6667	63.5667	1.80323	2.30667	0.362985	0.543333	3.34333	0.52418	5.40333	0.732662	1.05399	0.0824299	-1.08392	71.4296	1.85388	35.9557	0.00180903	-2.74255	0.00140542	-2.85219	53.6716	46.3284
spre14_1	0	0	1	0	0	0	32	113	69	1.64	63.1	23.4607	57	76	28.5	31.6	1357	5	41.3	1.61595	112.6	156	49	1.6902	4.1	0.58	56	13	117.12	2.06863	10.75	1.03141	0.63	4.19	0.622214	3.09	0.489958	1.25691	0.071362	-1.14653	90.3509	1.95593	46.6387	0.000341288	-3.46688	0.00086413	-3.06342	28.3128	71.6872
spre14_2	0	0	2	0	0	0	32	113	69	1.64	63.1	23.4607	57	76	28.5	31.6	1357	5	41	1.61278	106	155	51	1.70757	4.2	0.54	55	10	92.66	1.96689	8.17	0.912222	0.65	6.38	0.804821	4.23	0.62634	1.05484	0.0824166	-1.08399	100.9	2.00389	44.523	0.00125972	-2.89973	0.00170594	-2.76804	42.4769	57.5231
spre14_3	0	0	3	0	0	0	32	113	69	1.64	63.1	23.4607	57	76	28.5	31.6	1357	5	41.5	1.61805	100.4	155	59	1.77085	4.2	0.6	62	12	44.81	1.65137	0.29	-0.537602	0.42	4.65	0.667453	5.78	0.761928	1.19319	0.072163	-1.14169	75.8862	1.88016	41.6	0.00117456	-2.93013	0.000862199	-3.06439	57.6681	42.3319
spre14_4	0	0	4	0	0	0	32	113	69	1.64	63.1	23.4607	57	76	28.5	31.6	1357	5	41.2667	1.6156	106.333	155.333	53	1.72428	4.16667	0.573333	57.6667	11.6667	84.8633	1.92872	6.40333	0.806406	0.566667	5.07333	0.705293	4.36667	0.64015	1.16831	0.0753139	-1.12312	89.0457	1.94961	44.2539	0.000925189	-3.03377	0.00114409	-2.94154	42.8193	57.1807
spre15_2	0	0	2	0	0	0	38	121	62	1.63	70.9	26.6852	59	85	41.2	24.8	1406	7	59.5	1.77452	175.9	242	155	2.19033	4.9	0.74	87	17	50.27	1.70131	3.72	0.570543	0.2	1.06	0.0253059	3.63	0.559907	0.97391	0.042212	-1.37456	48.17	1.68278	35.1792	0.000232878	-3.63287	0.000197243	-3.705	54.1425	45.8575
spre16_1	0	0	1	0	0	0	38	121	80	1.63	65.6	24.6904	51	88	36.8	26.9	1353	6	36.7	1.56467	79.4	137	149	2.17319	3.1	0.63	68	10	98.28	1.99247	4.9	0.690196	0.46	2.33	0.367356	3.35	0.525045	1.18547	0.0327441	-1.48487	43.3846	1.63734	36.5079	0.000192233	-3.71617	0.00032986	-3.48167	36.8197	63.1803
spre16_2	0	0	2	0	0	0	38	121	80	1.63	65.6	24.6904	51	88	36.8	26.9	1353	6	25.5	1.40654	57.4	100	90	1.95424	2.6	0.5	60	7	125.02	2.09698	13.86	1.14176	0.5	1.7	0.230449	1.71	0.232996	1.18685	0.0321808	-1.4924	41.0071	1.61286	35.7143	0.00013637	-3.86528	0.000264214	-3.57804	34.0428	65.9572
spre16_3	0	0	3	0	0	0	38	121	80	1.63	65.6	24.6904	51	88	36.8	26.9	1353	6	26.7	1.42651	54.4	101	82	1.91381	2	0.42	58	7	27.67	1.44201	0.79	-0.102373	0.44	4.75	0.676694	5.8	0.763428	1.1883	0.0373228	-1.42803	44.4762	1.64813	33.7302	0.000173769	-3.76003	0.000366465	-3.43597	32.1655	67.8345
spre16_4	0	0	4	0	0	0	38	121	80	1.63	65.6	24.6904	51	88	36.8	26.9	1353	6	29.6333	1.47178	63.7333	112.667	107	2.02938	2.56667	0.516667	62	8	83.6567	1.9225	6.51667	0.814026	0.466667	2.92667	0.466373	3.62	0.558709	1.18687	0.0340826	-1.46747	42.956	1.63302	35.3175	0.000167457	-3.7761	0.00032018	-3.49461	34.3427	65.6573
spre17_1	0	0	1	0	0	0	37	108	76	1.56	53.6	22.025	66	72	33.8	26.4	1203	5	27.2	1.43457	47	91	42	1.62325	1.7	0.2	38	10	76.89	1.88587	6.61	0.820201	0.36	2.96	0.471292	3.62	0.558709	1.09274	0.0699293	-1.15534	75.7176	1.8792	42.4908	0.000492925	-3.30722	0.00102564	-2.98901	32.4599	67.5401
spre17_2	0	0	2	0	0	0	37	108	76	1.56	53.6	22.025	66	72	33.8	26.4	1203	5	71.5	1.85431	114.2	201	131	2.11727	5.2	1.04	97	18	134.76	2.12956	11.89	1.07518	0.34	2.48	0.394452	2.16	0.334454	1.12506	0.056316	-1.24937	66.9575	1.8258	36.8421	0.000645519	-3.19009	0.000805678	-3.09384	44.4818	55.5182
spre17_4	0	0	4	0	0	0	37	108	76	1.56	53.6	22.025	66	72	33.8	26.4	1203	5	49.35	1.69329	80.6	146	86.5	1.93702	3.45	0.62	67.5	14	105.825	2.02459	9.25	0.966142	0.35	2.72	0.434569	2.89	0.460898	1.1089	0.0631227	-1.19981	71.3376	1.85332	39.6665	0.000569222	-3.24472	0.000915659	-3.03827	38.4709	61.5291
spre18_1	0	0	1	0	0	0	37	128	81	1.54	50.9	21.4623	48	69	33	26	1171	5	52.3	1.7185	52.3	119	42	1.62325	2.5	0.34	60	11	157.78	2.19805	0.17	-0.769551	0.33	7.76	0.889862	5.5	0.740363	1.11717	0.0531569	-1.27444	32.6794	1.51427	29.4776	0.00109919	-2.95893	0.000138725	-3.85784	88.7936	11.2064
spre18_2	0	0	2	0	0	0	37	128	81	1.54	50.9	21.4623	48	69	33	26	1171	5	37.9	1.57864	30.2	91	41	1.61278	2.2	0.26	68	8	52.48	1.71999	11.55	1.06258	0.46	4.66	0.668386	6.26	0.796574	1.15748	0.0531316	-1.27465	27.9301	1.44607	23.6434	0.000854352	-3.06836	0.000143464	-3.84326	85.6222	14.3778
spre18_3	0	0	3	0	0	0	37	128	81	1.54	50.9	21.4623	48	69	33	26	1171	5	96.6	1.98498	93.8	201	98	1.99123	4.5	0.9	110	13	38.66	1.58726	0.29	-0.537602	0.62	3.4	0.531479	6.47	0.810904	1.14069	0.0521755	-1.28253	26.8423	1.42882	27.0992	0.000772901	-3.11188	8.25257e-05	-4.08341	90.3527	9.64732
spre18_4	0	0	4	0	0	0	37	128	81	1.54	50.9	21.4623	48	69	33	26	1171	5	62.2667	1.79426	58.7667	137	60.3333	1.78056	3.06667	0.5	79.3333	10.6667	82.9733	1.91894	4.00333	0.602422	0.47	5.27333	0.722085	6.07667	0.783665	1.13845	0.0528214	-1.27719	29.1506	1.46465	26.7401	0.000908814	-3.04152	0.000121572	-3.91517	88.2562	11.7438
spre19_1	0	0	1	0	0	0	49	112	72	1.64	65.8	24.4646	72	80	40.6	23	1372	7	96.6	1.98498	129.1	226	84	1.92428	3.2	0.64	74	11	82.38	1.91582	0.27	-0.568636	0.43	14.44	1.15957	29.43	1.46879	0.869751	0.0346846	-1.45986	28.6665	1.45737	24.7093	0.000290544	-3.53679	0.000269182	-3.56995	51.9082	48.0918
spre19_2	0	0	2	0	0	0	49	112	72	1.64	65.8	24.4646	72	80	40.6	23	1372	7	97.2	1.98767	123.1	206	74	1.86923	3.3	0.66	84	11	147.86	2.16985	0.55	-0.259637	0.38	21.99	1.34223	23.11	1.3638	0.949139	0.0478093	-1.32049	51.1491	1.70884	41.2698	0.000300007	-3.52287	0.000912421	-3.0398	24.7443	75.2557
spre19_3	0	0	3	0	0	0	49	112	72	1.64	65.8	24.4646	72	80	40.6	23	1372	7																				0.926762	0.0477098	-1.32139	44.3481	1.64687	31.8885	0.000359314	-3.44453	0.000401518	-3.39629	47.2264	52.7736
spre19_4	0	0	4	0	0	0	49	112	72	1.64	65.8	24.4646	72	80	40.6	23	1372	7	96.9	1.98632	126.1	216	79	1.89763	3.25	0.65	79	11	115.12	2.06115	0.41	-0.387216	0.405	18.215	1.26043	26.27	1.41946	0.915217	0.0434012	-1.3625	41.3879	1.61687	32.6226	0.000316622	-3.49946	0.000527707	-3.27761	41.293	58.707
spre20_1	0	0	1	0	0	0	35	114	75	1.61	60.4	23.3016	66	82	38.2	23.3	1299	5	20.3	1.3075	74.4	102	60	1.77815	2.9	0.27	43	4	97.84	1.99052	0.51	-0.29243	0.38	23.83	1.37712	6.17	0.790285	0.935302	0.0431707	-1.36481	41.8581	1.62178	40.3125	0.00034659	-3.46018	0.000798257	-3.09786	30.2739	69.7261
spre20_2	0	0	2	0	0	0	35	114	75	1.61	60.4	23.3016	66	82	38.2	23.3	1299	5	53.3	1.72673	171.3	212	84	1.92428	4.4	0.74	74	8	90.86	1.95837	10.76	1.03181	0.32	5.1	0.70757	3.13	0.495544	0.87628	0.0275947	-1.55917	26.8999	1.42975	25.731	9.88122e-05	-4.00519	0.000274605	-3.56129	26.4616	73.5384
spre20_4	0	0	4	0	0	0	35	114	75	1.61	60.4	23.3016	66	82	38.2	23.3	1299	5	36.8	1.56585	122.85	157	72	1.85733	3.65	0.505	58.5	6	94.35	1.97474	5.635	0.750894	0.35	14.465	1.16032	4.65	0.667453	0.905791	0.0353827	-1.45121	34.379	1.53629	33.0217	0.000222701	-3.65228	0.000536431	-3.27049	28.3678	71.6322
spre21_1	0	0	1	0	0	0	45	137	93	1.54	58.7	24.7512	57	80	37.3	26.1	1243	7	21.5	1.33244	54.3	88	72	1.85733	2.4	0.25	39	4	105.72	2.02416	1.4	0.146128	0.25	11.43	1.05805	16.45	1.21617	1.19474	0.0330749	-1.4805	40.9255	1.61199	33.6	0.000306288	-3.51387	0.000250783	-3.6007	54.9819	45.0181
spre22_1	0	0	1	0	0	0	36	108	74	1.6	57.7	22.5391	63	76	36.6	25.5	1248	5	48.1	1.68215	157.1	202	133	2.12385	4.5	0.81	63	11	42.89	1.63236	0.32	-0.49485	0.31	3.39	0.5302	6.94	0.841359	0.990629	0.04491	-1.34766	46.8654	1.67085	35.7616	0.000408654	-3.38864	0.000327263	-3.4851	55.5299	44.4701
spre22_2	0	0	2	0	0	0	36	108	74	1.6	57.7	22.5391	63	76	36.6	25.5	1248	5	21.3	1.32838	78.1	104	77	1.88649	2.7	0.26	43	7	87.68	1.9429	0.58	-0.236572	0.38	7.03	0.846955	6.84	0.835056	0.818544	0.0261019	-1.58333	20.1095	1.3034	19.4521	0.00029119	-3.53582	9.68634e-05	-4.01384	75.0386	24.9614
spre22_3	0	0	3	0	0	0	36	108	74	1.6	57.7	22.5391	63	76	36.6	25.5	1248	5	25.4	1.40483	92.9	120	62	1.79239	3.4	0.36	41	7	52.08	1.71667	0.93	-0.0315171	0.55	4.91	0.691081	9.27	0.96708	0.949	0.0464519	-1.333	38.6036	1.58663	32.6984	0.000940053	-3.02685	0.000261342	-3.58279	78.2468	21.7532
spre22_4	0	0	4	0	0	0	36	108	74	1.6	57.7	22.5391	63	76	36.6	25.5	1248	5	31.6	1.49969	109.367	142	90.6667	1.95745	3.53333	0.476667	49	8.33333	60.8833	1.7845	0.61	-0.21467	0.413333	5.11	0.708421	7.68333	0.88555	0.919391	0.0391546	-1.40722	35.1928	1.54645	29.304	0.000546632	-3.2623	0.000228489	-3.64113	69.6051	30.3949
spre23_1	0	0	1	0	0	0	44	146	97	1.65	67.3	24.7199	68	77	37.2	26.2	1388	6	57.4	1.75891	82.2	146	95	1.97772	3.6	0.83	72	7	58.54	1.76745	3.81	0.580925	0.15	5.21	0.716838	8.41	0.924796	1.04429	0.068233	-1.16601	49.7164	1.6965	35.6643	0.00108766	-2.96351	0.000732365	-3.13527	59.7607	40.2393
spre23_3	0	0	3	0	0	0	44	146	97	1.65	67.3	24.7199	68	77	37.2	26.2	1388	6	32.5	1.51188	49.3	91	47	1.6721	2.3	0.49	53	12	56.71	1.75366	0.51	-0.29243	0.27	3.24	0.510545	5.63	0.750508	0.906731	0.0295647	-1.52923	31.133	1.49322	34.5455	0.000118364	-3.92678	0.000353405	-3.45173	25.0894	74.9106
spre23_4	0	0	4	0	0	0	44	146	97	1.65	67.3	24.7199	68	77	37.2	26.2	1388	6	44.95	1.65273	65.75	118.5	71	1.85126	2.95	0.66	62.5	9.5	57.625	1.76061	2.16	0.334454	0.21	4.225	0.625827	7.02	0.846337	0.975512	0.0488989	-1.3107	40.4247	1.60665	35.1049	0.000603011	-3.21967	0.000542885	-3.26529	42.4251	57.5749
spre24_2	0	0	2	0	0	0	35	137	79	1.66	54.9	19.9231	55	70	27.9	28.7	1274	3	36.7	1.56467	43.7	94	52	1.716	2.4	0.3	41	3	140.47	2.14758	9.97	0.998695	0.37	1.78	0.25042	3.13	0.495544	1.06405	0.0767004	-1.1152	85.9791	1.93439	39.8577	0.000643915	-3.19117	0.00248403	-2.60484	20.5858	79.4142
spre24_3	0	0	3	0	0	0	35	137	79	1.66	54.9	19.9231	55	70	27.9	28.7	1274	3	49.9	1.6981	60.1	113	38	1.57978	2.7	0.4	48	6	75.7	1.8791	0.66	-0.180456	0.19	2.05	0.311754	4.34	0.63749	1.09814	0.0711366	-1.14791	86.5233	1.93713	40.3636	0.00032714	-3.48527	0.00239449	-2.62079	12.02	87.98
spre24_4	0	0	4	0	0	0	35	137	79	1.66	54.9	19.9231	55	70	27.9	28.7	1274	3	43.3	1.63649	51.9	103.5	45	1.65321	2.55	0.35	44.5	4.5	108.085	2.03377	5.315	0.725503	0.28	1.915	0.282169	3.735	0.572291	1.08109	0.0739185	-1.13125	86.2512	1.93577	40.1106	0.000485528	-3.31379	0.00243926	-2.61274	16.3029	83.6971
[truncated: 30 more columns]
